# Supplementary material for: An in-depth exploration of the association between olanzapine, quetiapine and acute pancreatitis based on real-world datasets and network toxicology analysis
Source: Front Pharmacol. 2025 May 2;16:1529416. doi: 10.3389/fphar.2025.1529416 (PMC12082570; doi:10.3389/fphar.2025.1529416)
Supplement: Supplementary file 1 [file Table3.xlsx]

## Sheet: Sheet1
Drug	Number	ROR (95%CI)	PRR (95%CI)	χ2	BCPNN (IC025)	EBGM (EBGM05)
Chlorpromazine	2	0.59 (0.15-2.38)	0.59 (-0.79-1.98)	0.56	-2.42	0.19
Levomepromazine	None	None	None	None	None	None
Promazine	2	0.68 (0.17-2.17)	0.68 (-0.71-2.06)	0.31	-2.23	0.21
Acepromazine	None	None	None	None	None	None
Triflupromazine	None	None	None	None	None	None
Cyamemazine	None	None	None	None	None	None
Chlorproethazine	None	None	None	None	None	None
Dixyrazine	None	None	None	None	None	None
Perphenazine	1	0.22 (0.03-1.58)	0.22 (-1.74-2.18)	2.73	-3.84	0.04
Prochlorperazine	None	None	None	None	None	None
Thiopropazate	None	None	None	None	None	None
Trifluoperazine	None	None	None	None	None	None
Acetophenazine	None	None	None	None	None	None
Thioproperazine	None	None	None	None	None	None
Periciazine	None	None	None	None	None	None
Thioridazine	4	3.62 (1.45-9.66)	3.6 (2.63-4.58)	7.54	0.18	1.58
Mesoridazine	None	None	None	None	None	None
Pipotiazine	None	None	None	None	None	None
Haloperidol	70959	0.37 (0.23-0.58)	0.37 (-0.09-0.83)	19.48	-3.11	0.25
Trifluperidol	None	None	None	None	None	None
Melperone	None	None	None	None	None	None
Moperone	None	None	None	None	None	None
Pipamperone	2	7.46 (1.85-30.02)	7.39 (6.01-8.77)	11.07	1.21	2.31
Bromperidol	None	None	None	None	None	None
Benperidol	None	None	None	None	None	None
Droperidol	None	None	None	None	None	None
Fluanisone	None	None	None	None	None	None
Oxypertine	None	None	None	None	None	None
Molindone	None	None	None	None	None	None
Sertindole	None	None	None	None	None	None
Ziprasidone	32	0.87 (0.61-1.23)	0.87 (0.52-1.21)	0.66	-1.87	0.65
Lurasidone	27	0.51 (0.35-0.74)	0.51 (0.13-0.88)	13.05	-2.65	0.37
Flupentixol	None	None	None	None	None	None
Clopenthixol	None	None	None	None	None	None
Chlorprothixene	None	None	None	None	None	None
Tiotixene	None	None	None	None	None	None
Zuclopenthixol	None	None	None	None	None	None
Fluspirilene	None	None	None	None	None	None
Pimozide	6	0.26 (0.12-0.58)	0.26 (-0.54-1.06)	12.43	-3.59	0.13
Penfluridol	None	None	None	None	None	None
Loxapine	None	None	None	None	None	None
Clozapine	390	0.33 (0.3-0.36)	0.33 (0.23-0.43)	534.62	-3.26	0.3
Asenapine	4	0.22 (0.08-0.58)	0.22 (-0.76-1.2)	11.36	-3.87	0.1
Clotiapine	None	None	None	None	None	None
Levosulpiride	None	None	None	None	None	None
Sultopride	None	None	None	None	None	None
Tiapride	None	None	None	None	None	None
Remoxipride	None	None	None	None	None	None
Amisulpride	None	None	None	None	None	None
Veralipride	None	None	None	None	None	None
Lithium	17	0.5 (0.31-0.81)	0.5 (0.03-0.98)	8.46	-2.66	0.72
Prothipendyl	None	None	None	None	None	None
Risperidone	101	0.39 (0.32-0.47)	0.39 (0.19-0.59)	96.39	-3.02	0.33
Mosapramine	None	None	None	None	None	None
Zotepine	None	None	None	None	None	None
Aripiprazole	298	1.07 (0.96-1.2)	1.07 (0.96-1.19)	1.48	-1.56	0.98
Paliperidone	69	0.68 (0.54-0.86)	0.68 (0.45-0.92)	10.31	-2.22	0.56
Iloperidone	1	0.52 (0.07-3.67)	0.52 (-1.44-2.48)	0.45	-2.62	0.1
Cariprazine	5	0.37 (0.16-0.9)	0.37 (-0.5-1.25)	5.26	-3.09	0.18
Levosulpiride	None	None	None	None	None	None
