# Supplementary material for: An in-depth exploration of the association between olanzapine, quetiapine and acute pancreatitis based on real-world datasets and network toxicology analysis
Source: Front Pharmacol. 2025 May 2;16:1529416. doi: 10.3389/fphar.2025.1529416 (PMC12082570; doi:10.3389/fphar.2025.1529416)
Supplement: Supplementary file 2 [file Table4.xls]

## Sheet: CTD
Gene tagets for olanzapine screened from Comparative Toxicogenomics Database (CTD).
PRL
TNF
DRD2
AKT1
HTR2A
IL6
RGS7
SOD1
HTR2C
JAK2
LEP
NPY
ADIPOQ
POMC
ACACA
AGRP
BDNF
GFAP
GHRL
GHSR
HMGCR
IL1B
INS
PIK3R1
PRKAG2
ABCB1A
ABCB1B
BCL2
CPT2
CTNNB1
CYP1A2
GSK3B
HRH1
IL10
NFKB1
PPARGC1A
SLC22A5
SREBF1
TRPV1
ACOX1
APP
AQP4
CS
FABP1
GAD1
GPT
KCNH2
KCNIP3
LDLR
MTHFR
NEDD4
RELN
SLC27A2
SLC27A5
SREBF2
STAT3
TRPV3
A1BG
A2M
ABCB1
ABCB11
ABCG2
ADCYAP1R1
AFM
ALB
APOA1
APOA4
APOB
APOC3
APOH
BAX
BIK
C15
C3
C4A
C4B
C5
C6
C9
CAMK2A
CAT
CFB
CFH
CHRM1
CLU
COL1A1
COMT
CP
CREB1
DAB1
DCLK1
DRD1
DRD3
DRD4
F2
FASN
FGF2
FN1
FOS
FOSL1
GAD2
GC
GCLC
GRIA2
GRIA3
HMGCS1
HMOX1
HPX
HRG
HTR6
ITIH2
ITIH4
KCNA1
KCNAB1
KLC1
KNG1
MAL
MAOA
MAOB
MAP2
NCAN
NFE2L2
NPTN
NUMBL
PDE1A
PDE8B
PLP1
PNPLA2
PPARG
PRRC2A
RAPGEF4
RTN4
S100A9
SC5D
SERPINA3
SERPING1
SERPINI1
SHBG
SLC22A2
SLC2A4
SLC7A11
SNAP25
SYPL1
TH
TP53
TTR
UCP1
VIPR2
VLDLR

## Sheet: SwissTargetPrediction
Gene tagets for olanzapine screened from SwissTargetPrediction database.
DRD2
CHRM1
CHRM2
HTR1A
HTR7
ADRA2A
DRD3
ADRA1D
ADRA1A
ADRA1B
HTR1B
HTR2C
KCNH2
HTR2B
HTR2A
CHRM3
DRD4
CHRM4
SLC6A4
HTR6
HRH1
DRD1
CHRM5
H1F0
HTR3A
DRD5
ADRA2C
ADRA2B
KCNA5
IGF1R
CDK5R1
PSEN2
DYRK1A
CNR2
GPR139
SHH
MAPK8
CAPN1
KIT
PDGFRA
KDR
MTNR1A
MTNR1B
P2RY1
OPRM1
OPRD1
OPRK1
TGM2
ELANE
BRD4
BRD2
BRD3
HCRTR2
HCRTR1
CNR1
F10
BACE2
PYGL
CMA1
MAPK14
STAT3
CDK8
NPEPPS
CTSS
PARP1
CCND2
MMP1
CSF1R
SLC27A1
PIM1
PFKFB3
PIM3
FNTA
TLR9
ACHE
JAK2
RBP4
NOS2
NTRK1
SMO
BAZ2B
PGGT1B
KCNJ5
KCNJ6
BAZ2A
PREP
CTSG
PTGER2
MGAT2
CTSK
CTSL
CTSB
NR3C2
TDO2
PDE4B
NPY5R
IDO1
ATR
BRAF
TSPO
CDK5
PSENEN
NCSTN
APH1A
PSEN1
APH1B
CDK4
KCNJ3
FNTB

## Sheet: Binding DB
Gene tagets for olanzapine screened from BindingDB.
HTR1A
HTR2A
HTR2B
HTR2C
HTR6
HTR7
ADRA1A
ADRA1D
ADRA1B
ADRA2A
ADRA2C
DRD1
DRD2
DRD3
DRD4
HRH1
H1-0
CHRM1
CHRM4
KCNH2
SLC1A1

## Sheet: TargetNet
Gene tagets for olanzapine screened from TargetNet database.
ADRA1D
ADRA2B
HRH1
HTR3A
DRD4
DRD5
CHRM2
DRD2
HTR1F
ADRA2A
DRD1
HTR1E
HTR1B
AHR
DRD3
HTR5A
CHRM1
HTR2C
HTR1A
HTR6
ADRA2C
HRH4
HTR2A
TLR9
CHRM4
HTR7
TYK2
CASP9
GPR35
RPS6KB1
ADRA1B
DUSP3
NR2F2
CHRM3
HTR1D
FYN
NTRK1
APOBEC3A
ROCK1
CLK1
CDK7
PLA2G1B
APOBEC3G
JAK2
BCL2A1
CYP2C19
ALPL
ACHE
HSD11B1
SLC6A4
RAC1
PIM2
CHRNA4
FLT1
PTPN7
RORA
RIPK2
CDK1
PIM1
KCNH2
CTDSP1
RELA
RPS6KA3
RET
S1PR2
FLT3
PLIN5
PDE7A
JAK1
TAAR1
CYP3A4
SIGMAR1
IKBKB
PDGFRB
PRKCE
HRH2
CHRM5
HCRTR1
KIF11
MAP3K10
PDE3A
CDC42
IRAK4
GALR3
PRKCB

## Sheet: Total
Gene tagets combining all the four databases.
HTR1A
HTR2A
HTR2B
HTR2C
HTR6
HTR7
ADRA1A
ADRA1D
ADRA1B
ADRA2A
ADRA2C
DRD1
DRD2
DRD3
DRD4
HRH1
H1-0
CHRM1
CHRM4
KCNH2
SLC1A1
PRL
TNF
AKT1
IL6
RGS7
SOD1
JAK2
LEP
NPY
ADIPOQ
POMC
ACACA
AGRP
BDNF
GFAP
GHRL
GHSR
HMGCR
IL1B
INS
PIK3R1
PRKAG2
ABCB1A
ABCB1B
BCL2
CPT2
CTNNB1
CYP1A2
GSK3B
IL10
NFKB1
PPARGC1A
SLC22A5
SREBF1
TRPV1
ACOX1
APP
AQP4
CS
FABP1
GAD1
GPT
KCNIP3
LDLR
MTHFR
NEDD4
RELN
SLC27A2
SLC27A5
SREBF2
STAT3
TRPV3
A1BG
A2M
ABCB1
ABCB11
ABCG2
ADCYAP1R1
AFM
ALB
APOA1
APOA4
APOB
APOC3
APOH
BAX
BIK
C15
C3
C4A
C4B
C5
C6
C9
CAMK2A
CAT
CFB
CFH
CLU
COL1A1
COMT
CP
CREB1
DAB1
DCLK1
F2
FASN
FGF2
FN1
FOS
FOSL1
GAD2
GC
GCLC
GRIA2
GRIA3
HMGCS1
HMOX1
HPX
HRG
ITIH2
ITIH4
KCNA1
KCNAB1
KLC1
KNG1
MAL
MAOA
MAOB
MAP2
NCAN
NFE2L2
NPTN
NUMBL
PDE1A
PDE8B
PLP1
PNPLA2
PPARG
PRRC2A
RAPGEF4
RTN4
S100A9
SC5D
SERPINA3
SERPING1
SERPINI1
SHBG
SLC22A2
SLC2A4
SLC7A11
SNAP25
SYPL1
TH
TP53
TTR
UCP1
VIPR2
VLDLR
CHRM2
HTR1B
CHRM3
SLC6A4
CHRM5
H1F0
HTR3A
DRD5
ADRA2B
KCNA5
IGF1R
CDK5R1
CDK5
PSEN2
PSENEN
NCSTN
APH1A
PSEN1
APH1B
DYRK1A
CNR2
GPR139
SHH
MAPK8
CAPN1
KIT
PDGFRA
KDR
MTNR1A
MTNR1B
P2RY1
OPRM1
OPRD1
OPRK1
TGM2
ELANE
BRD4
BRD2
BRD3
HCRTR2
HCRTR1
CNR1
F10
BACE2
PYGL
CMA1
MAPK14
CDK8
NPEPPS
CTSS
PARP1
CCND2
CDK4
MMP1
CSF1R
SLC27A1
PIM1
PFKFB3
PIM3
FNTA
FNTB
TLR9
ACHE
RBP4
NOS2
NTRK1
SMO
BAZ2B
PGGT1B
KCNJ5
KCNJ3
KCNJ6
BAZ2A
PREP
CTSG
PTGER2
MGAT2
CTSK
CTSL
CTSB
NR3C2
TDO2
PDE4B
NPY5R
IDO1
ATR
BRAF
TSPO
HTR1F
HTR1E
AHR
HTR5A
HRH4
TYK2
CASP9
GPR35
RPS6KB1
DUSP3
NR2F2
HTR1D
FYN
APOBEC3A
ROCK1
CLK1
CDK7
PLA2G1B
APOBEC3G
BCL2A1
CYP2C19
ALPL
HSD11B1
RAC1
PIM2
CHRNA4
FLT1
PTPN7
RORA
RIPK2
CDK1
CTDSP1
RELA
RPS6KA3
RET
S1PR2
FLT3
PLIN5
PDE7A
JAK1
TAAR1
CYP3A4
SIGMAR1
IKBKB
PDGFRB
PRKCE
HRH2
KIF11
MAP3K10
PDE3A
CDC42
IRAK4
GALR3
PRKCB
