# Supplementary material for: An in-depth exploration of the association between olanzapine, quetiapine and acute pancreatitis based on real-world datasets and network toxicology analysis
Source: Front Pharmacol. 2025 May 2;16:1529416. doi: 10.3389/fphar.2025.1529416 (PMC12082570; doi:10.3389/fphar.2025.1529416)
Supplement: Supplementary file 5 [file Table5.xlsx]

## Sheet: CTD
Gene tagets for quetiapine screened from Comparative Toxicogenomics Database (CTD).
MLKL
CYP3A4
MPO
SOD1
RIPK1
APP
KCNH2
NGFR
PRL
RIPK3
ABCB1
ABCG2
BAX
BDNF
CAT
CNR1
CNR2
CYP2D6
DRD2
HTR2A
MAP1LC3B
MBP
NDUFV2
SLC22A5

## Sheet: SwissTargetPrediction
Gene tagets for quetiapine screened from SwissTargetPrediction database.
DRD2
ADRA1D
ADRA1A
ADRA1B
CHRM2
HTR1A
CHRM1
HTR6
KCNH2
DRD4
HTR2B
HTR2C
HTR2A
HRH1
CHRM4
ADRA2A
ADRA2C
ADRA2B
CHRM5
DRD1
DRD3
SIGMAR1
HTR7
H1F0
HRH4
PSEN2
PYGL
DYRK1A
CLK4
CLK1
CLK2
DYRK1B
CCNC
CDK8
NR1H3
ABCB1
FNTA
PGGT1B
AURKA
PTGES
MET
CDK2
PIK3CD
PIK3CB
PIK3CG
PIK3CA
CDK9
S1PR3
S1PR1
METAP1
AR
MAPK14
MAPK11
SMO
PTGS2
FDFT1
PTGS1
PDE10A
P2RX3
BCL2A1
EGFR
MAPK13
CFD
GSK3B
ADK
AURKB
MTOR
AKR1C3
ACACB
CETP
TGFBR1
GABRA5
AVPR1A
CCNB3
PDE2A
NTRK1
AXL
TYRO3
MERTK
BRD4
CASP3
BRD9
CASP7
PER2
HSD11B1
CRHR1
TKT
SORD
SYK
PSENEN
NCSTN
APH1A
PSEN1
APH1B
FNTB
CCNA1
CCNA2
CDK1
CCNB1
CCNB2

## Sheet: Binding DB
Gene tagets for quetiapine screened from BindingDB.
None

## Sheet: TargetNet
Gene tagets for quetiapine screened from TargetNet database.
CHRM4
CHRM1
CHRM3
HTR1A
HTR2C
ADRA2A
CHRM2
DRD2
HTR2A
ADRA2B
ADRA1D
ADRA2C
DRD1
DRD4
DRD5
HTR1B
HTR1E
HTR6
HRH1
HTR7
DRD3
HTR3A
HTR5A
SIGMAR1
ADRA1B
DUSP3
CASP9
HTR1F
SLC6A4
NR2F2
BCL2A1
APOBEC3A
AHR
SLC6A1
HRH2
HRH3
BCHE
FYN
S1PR2
HTR1D
TYK2
APOBEC3G
KCNH2
PLA2G1B
ESR2
DNMT1
ESR1
CHRM5
RPS6KB1
TERT
CHRNA4
IKBKB
CACNA1G
SCN5A
MAOA
GALR3
SLC6A3
GPR35
ALPL
SIRT2
ACHE
PDGFRB
FLT1
CDC25B
PLIN5
CTDSP1
HRH4
TLR9

## Sheet: Total
Gene tagets combining all the four databases.
MLKL
CYP3A4
MPO
SOD1
RIPK1
APP
KCNH2
NGFR
PRL
RIPK3
ABCB1
ABCG2
BAX
BDNF
CAT
CNR1
CNR2
CYP2D6
DRD2
HTR2A
MAP1LC3B
MBP
NDUFV2
SLC22A5
ADRA1D
ADRA1A
ADRA1B
CHRM2
HTR1A
CHRM1
HTR6
DRD4
HTR2B
HTR2C
HRH1
CHRM4
ADRA2A
ADRA2C
ADRA2B
CHRM5
DRD1
DRD3
SIGMAR1
HTR7
H1F0
HRH4
PSEN2
PYGL
DYRK1A
CLK4
CLK1
CLK2
DYRK1B
CCNC
CDK8
NR1H3
FNTA
PGGT1B
AURKA
PTGES
MET
CDK2
PIK3CD
PIK3CB
PIK3CG
PIK3CA
CDK9
S1PR3
S1PR1
METAP1
AR
MAPK14
MAPK11
SMO
PTGS2
FDFT1
PTGS1
PDE10A
P2RX3
BCL2A1
EGFR
MAPK13
CFD
GSK3B
ADK
AURKB
MTOR
AKR1C3
ACACB
CETP
TGFBR1
GABRA5
AVPR1A
CCNB3
PDE2A
NTRK1
AXL
TYRO3
MERTK
BRD4
CASP3
BRD9
CASP7
PER2
HSD11B1
CRHR1
TKT
SORD
SYK
PSENEN
NCSTN
APH1A
PSEN1
APH1B
FNTB
CCNA1
CCNA2
CDK1
CCNB1
CCNB2
CHRM3
DRD5
HTR1B
HTR1E
HTR3A
HTR5A
DUSP3
CASP9
HTR1F
SLC6A4
NR2F2
APOBEC3A
AHR
SLC6A1
HRH2
HRH3
BCHE
FYN
S1PR2
HTR1D
TYK2
APOBEC3G
PLA2G1B
ESR2
DNMT1
ESR1
RPS6KB1
TERT
CHRNA4
IKBKB
CACNA1G
SCN5A
MAOA
GALR3
SLC6A3
GPR35
ALPL
SIRT2
ACHE
PDGFRB
FLT1
CDC25B
PLIN5
CTDSP1
TLR9
